# Supplementary material for: QTL mapping of drought-related traits in the hybrids of Populus deltoides ‘Danhong’×Populus simonii ‘Tongliao1’
Source: BMC Plant Biol. 2022 May 11;22:238. doi: 10.1186/s12870-022-03613-w (PMC9092850; doi:10.1186/s12870-022-03613-w)
Supplement: Supplementary file 1 — Additional file 1: Table S1. QTLs of drought-related traits under control, drought stress, and drought index. [file 12870_2022_3613_MOESM1_ESM.xlsx]

## Sheet: Sheet1
Traits	Control							Drought							Drought index
	ID	Linkage group	Locus	Position	Logarithm of odds	Phenotypic explanation rate(%)		ID	Linkage group	Locus	Position	Logarithm of odds	Phenotypic explanation rate(%)		ID	Linkage group	Locus	Position	Logarithm of odds	Phenotypic explanation rate(%)
Relative height growth （RH)	qCHR-LG04-1	LG4	np4769	83.637	3.28	9.8		qDHR-LG02-1	LG2	lm1163	56.537	3.01	9.1		qHRI-LG02-1	LG2	np946	44.275	4.08	12.1
	qCHR-LG04-2	LG4	np4774	84.467	3.03	9.1		qDHR-LG02-2	LG2	np2686	62.317	3.59	10.7		qHRI-LG13-1	LG13	lm145	73.415	3.52	10.5
	qCHR-LG04-3	LG4	np4819	95.443	3.35	10		qDHR-LG04-1	LG4	lm3870	24.368	4.96	14.5		qHRI-LG16-1	LG16	np1969	4.62	3.16	9.5
	qCHR-LG04-4	LG4	np1699	97.215	3.17	9.5		qDHR-LG08-1	LG8	np4093	124.157	3.01	9		_	_	_	_	_	_
	qCHR-LG04-5	LG4	np1697	98.666	3.33	10		qDHR-LG08-2	LG8	np4094	124.536	3.11	9.3		_	_	_	_	_	_
	qCHR-LG04-6	LG4	lm3672	99.18	3.01	9.1		qDHR-LG15-1	LG15	lm465	95.069	3.13	9.4		_	_	_	_	_	_
	qCHR-LG04-7	LG4	hk579	102.849	3.29	9.9		qDHR-LG19-1	LG19	lm5118	107.005	3.21	9.6		_	_	_	_	_	_
	qCHR-LG04-8	LG4	lm5382	134.799	3.09	9.3		qDHR-LG19-2	LG19	lm5132	107.021	3.18	9.5		_	_	_	_	_	_
	qCHR-LG04-9	LG4	lm3891	151.82	3.62	10.8		_	_	_	_	_	_		_	_	_	_	_	_
	qCHR-LG04-10	LG4	hk574	223.9	4.11	12.1		_	_	_	_	_	_		_	_	_	_	_	_
	qCHR-LG05-1	LG5	np3798	142.923	3.16	9.5		_	_	_	_	_	_		_	_	_	_	_	_
	qCHR-LG05-2	LG5	lm4904	144.026	3.03	9.1		_	_	_	_	_	_		_	_	_	_	_	_
	qCHR-LG05-3	LG5	lm4897	146.547	3.5	10.4		_	_	_	_	_	_		_	_	_	_	_	_
	qCHR-LG05-4	LG5	lm6274	151.667	3.9	11.6		_	_	_	_	_	_		_	_	_	_	_	_
	qCHR-LG08-1	LG8	lm6426	106.778	3.54	10.6		_	_	_	_	_	_		_	_	_	_	_	_
	qCHR-LG10-1	LG10	lm3920	13.324	3.17	9.5		_	_	_	_	_	_		_	_	_	_	_	_
	qCHR-LG13-1	LG13	hk267	106.699	3.22	9.7		_	_	_	_	_	_		_	_	_	_	_	_
	qCHR-LG15-1	LG15	np3998	74.897	3.11	9.3		_	_	_	_	_	_		_	_	_	_	_	_
	qCHR-LG15-2	LG15	lm944	78.723	3.42	10.2		_	_	_	_	_	_		_	_	_	_	_	_
	qCHR-LG15-3	LG15	lm2618	80.306	4.47	13.1		_	_	_	_	_	_		_	_	_	_	_	_
	qCHR-LG15-4	LG15	lm968	81.666	3.01	9.1		_	_	_	_	_	_		_	_	_	_	_	_
	qCHR-LG15-5	LG15	np3692	83.907	3.24	9.7		_	_	_	_	_	_		_	_	_	_	_	_
	qCHR-LG15-6	LG15	lm6682	84.312	3.48	10.4		_	_	_	_	_	_		_	_	_	_	_	_
	qCHR-LG15-7	LG15	lm150	94.829	3.04	9.1		_	_	_	_	_	_		_	_	_	_	_	_
	qCHR-LG15-8	LG15	lm465	95.069	3.55	10.6		_	_	_	_	_	_		_	_	_	_	_	_
Relative diameter growth (RD)	qCDR-LG03-1	LG3	np4264	82.928	4.65	13.6		qDDR-LG01-1	LG1	lm6421	20.988	3.21	9.6		qDRI-LG05-1	LG5	lm5323	7.105	3.44	10.3
	qCDR-LG05-1	LG5	lm4881	146.547	3.3	9.9		qDDR-LG01-2	LG1	hk215	21.169	4.42	13		qDRI-LG08-1	LG8	np5132	108.858	3.3	9.9
	qCDR-LG05-2	LG5	lm4900	146.547	3.13	9.4		qDDR-LG02-1	LG2	lm1394	22.031	3.23	9.7		qDRI-LG08-2	LG8	np5169	109.209	3.95	11.7
	qCDR-LG05-3	LG5	lm4897	146.547	3.95	11.7		qDDR-LG02-2	LG2	lm1315	54.372	4.63	13.6		_	_	_	_	_	_
	qCDR-LG05-4	LG5	lm6274	151.667	3.82	11.4		qDDR-LG07-1	LG7	np3621	7.55	3.07	9.2		_	_	_	_	_	_
	qCDR-LG09-1	LG9	hk328	117.962	3.37	10.1		qDDR-LG07-2	LG7	np2265	68.026	3.1	9.3		_	_	_	_	_	_
	qCDR-LG14-1	LG14	lm2515	100.313	3.14	9.4		qDDR-LG07-3	LG7	hk405	69.017	3.37	10.1		_	_	_	_	_	_
	qCDR-LG14-2	LG14	lm2282	102.328	3.65	10.9		qDDR-LG08-1	LG8	np5145	109.813	3.41	10.2		_	_	_	_	_	_
	qCDR-LG14-3	LG14	lm3804	102.99	3.33	10		qDDR-LG18-1	LG18	np1364	7.725	3.69	11		_	_	_	_	_	_
	qCDR-LG15-1	LG15	lm3324	78.723	3.26	9.8		qDDR-LG18-2	LG18	lm2269	21.13	3.24	9.7		_	_	_	_	_	_
	qCDR-LG15-2	LG15	lm6674	84.312	3.07	9.2		qDDR-LG18-3	LG18	np1595	153.253	3.2	9.6		_	_	_	_	_	_
	qCDR-LG15-3	LG15	lm464	95.069	5.51	16		_	_	_	_	_	_		_	_	_	_	_	_
	qCDR-LG16-1	LG16	hk239	16.915	3.08	9.3		_	_	_	_	_	_		_	_	_	_	_	_
	qCDR-LG18-1	LG18	lm2268	17.84	3.17	9.5		_	_	_	_	_	_		_	_	_	_	_	_
	qCDR-LG18-2	LG18	lm1811	18.667	3.03	9.1		_	_	_	_	_	_		_	_	_	_	_	_
	qCDR-LG18-3	LG18	lm2266	20.915	4.23	12.5		_	_	_	_	_	_		_	_	_	_	_	_
	qCDR-LG18-4	LG18	hk172	26.699	3.44	10.3		_	_	_	_	_	_		_	_	_	_	_	_
	qCDR-LG18-5	LG18	lm2277	32.929	3.07	9.2		_	_	_	_	_	_		_	_	_	_	_	_
	qCDR-LG18-6	LG18	np1387	37.694	3.49	10.4		_	_	_	_	_	_		_	_	_	_	_	_
	qCDR-LG18-7	LG18	lm1862	40.137	3.22	9.7		_	_	_	_	_	_		_	_	_	_	_	_
	qCDR-LG18-8	LG18	hk175	46.137	3.06	9.2		_	_	_	_	_	_		_	_	_	_	_	_
	qCDR-LG19-1	LG19	lm100	130.531	3.02	9.1		_	_	_	_	_	_		_	_	_	_	_	_
Leaf senescence number (LS)	qCLS-LG01-1	LG1	lm2614	110.921	3.16	9.5		qDLS-LG05-1	LG5	np1232	89.437	3.27	9.8		qLSRI-LG02-1	LG2	lm6446	37.81	3.19	9.6
	qCLS-LG04-1	LG4	np3880	207.874	3.01	9.1		qDLS-LG08-1	LG8	lm3155	94.294	3.6	10.7		qLSRI-LG04-1	LG4	np3880	207.874	3.58	10.7
	qCLS-LG06-1	LG6	hk24	75.717	3.02	9.1		qDLS-LG08-2	LG8	lm5313	95.499	3.47	10.4		qLSRI-LG06-1	LG6	hk40	45.04	3.68	11
	qCLS-LG06-2	LG6	lm5526	101.025	3.09	9.3		qDLS-LG12-1	LG12	np3428	3.285	3.27	9.8		qLSRI-LG06-2	LG6	np2482	45.14	3.32	9.9
	qCLS-LG06-3	LG6	lm130	139.264	3.21	9.6		qDLS-LG12-2	LG12	np3425	5.817	3.84	11.4		qLSRI-LG06-3	LG6	np293	61.067	3.09	9.3
	qCLS-LG08-1	LG8	lm3155	94.294	3.16	9.5		qDLS-LG16-1	LG16	hk236	12.151	3.66	10.9		qLSRI-LG06-4	LG6	lm3834	61.69	3.34	10
	qCLS-LG10-1	LG10	lm3936	46.075	3.38	10.1		qDLS-LG16-2	LG16	lm2001	19.158	3.57	10.7		qLSRI-LG06-5	LG6	np2698	65.591	4.2	12.4
	qCLS-LG10-2	LG10	lm3525	52.626	3.27	9.8		qDLS-LG17-1	LG17	np3988	2.571	3.08	9.3		qLSRI-LG06-6	LG6	np2330	68.936	4.5	13.2
	qCLS-LG14-1	LG14	lm2660	3.157	3.17	9.5		qDLS-LG17-2	LG17	np3969	2.571	3.05	9.2		qLSRI-LG06-7	LG6	np258	69.302	3.75	11.2
	qCLS-LG14-2	LG14	lm1633	95.711	3.13	9.4		qDLS-LG17-3	LG17	lm5114	10.665	3.75	11.2		qLSRI-LG06-8	LG6	hk24	75.717	4.35	12.8
	qCLS-LG16-1	LG16	lm2707	6.942	3.83	11.4		qDLS-LG17-4	LG17	np900	14.14	3.91	11.6		qLSRI-LG06-9	LG6	lm188	78.494	3.93	11.7
	qCLS-LG16-2	LG16	hk236	12.151	4.02	11.9		qDLS-LG17-5	LG17	lm6388	117.681	3.4	10.2		qLSRI-LG06-10	LG6	hk37	80.309	3.49	10.4
	qCLS-LG16-3	LG16	np2021	13.17	3.18	9.5		qDLS-LG17-6	LG17	lm6634	117.915	3.46	10.3		qLSRI-LG06-11	LG6	hk27	82.67	3.37	10.1
	qCLS-LG16-4	LG16	lm6452	19.353	3.79	11.3		qDLS-LG18-1	LG18	np1263	138.125	3.66	10.9		qLSRI-LG06-12	LG6	lm210	83.558	3.9	11.6
	qCLS-LG16-5	LG16	np1999	19.969	3.11	9.3		qDLS-LG19-1	LG19	lm2123	32.843	3.68	10.9		qLSRI-LG06-13	LG6	lm207	86.583	4.11	12.2
	_	_	_	_	_	_		_	_	_	_	_	_		qLSRI-LG06-14	LG6	lm4210	88.438	3.73	11.1
	_	_	_	_	_	_		_	_	_	_	_	_		qLSRI-LG06-15	LG6	lm6591	91.171	4	11.9
	_	_	_	_	_	_		_	_	_	_	_	_		qLSRI-LG06-16	LG6	lm6578	91.382	3	9
	_	_	_	_	_	_		_	_	_	_	_	_		qLSRI-LG07-1	LG7	hk413	10.369	3.16	9.5
	_	_	_	_	_	_		_	_	_	_	_	_		qLSRI-LG07-2	LG7	lm4703	10.376	4.25	12.5
	_	_	_	_	_	_		_	_	_	_	_	_		qLSRI-LG10-1	LG10	np2899	47.866	3.06	9.2
	_	_	_	_	_	_		_	_	_	_	_	_		qLSRI-LG10-2	LG10	lm3540	48.856	4.16	12.3
	_	_	_	_	_	_		_	_	_	_	_	_		qLSRI-LG10-3	LG10	lm6919	81.025	3.06	9.2
	_	_	_	_	_	_		_	_	_	_	_	_		qLSRI-LG10-4	LG10	np2781	95.497	3.08	9.2
Specific leaf area (SLA)	qCSLA-LG03-1	LG3	np2247	72.027	3.08	9.3		qDSLA-LG02-1	LG2	np958	41.516	3.37	10.1		qSLAI-LG02-1	LG2	hk144	42.922	3.01	9.1
	qCSLA-LG03-2	LG3	lm5533	94.455	3.74	11.1		qDSLA-LG02-2	LG2	np1143	41.516	3.32	10		qSLAI-LG02-2	LG2	lm1233	62.806	4.09	12.1
	qCSLA-LG04-1	LG4	lm5819	36.701	3.17	9.5		qDSLA-LG03-1	LG3	lm4151	53.002	3.07	9.2		qSLAI-LG02-3	LG2	lm1115	62.806	3.19	9.6
	qCSLA-LG08-1	LG8	np5097	134.495	4.03	11.9		qDSLA-LG10-1	LG10	hk351	56.622	3.4	10.2		qSLAI-LG04-1	LG4	np159	38.786	3.18	9.5
	qCSLA-LG15-1	LG15	lm927	36.837	3.49	10.4		qDSLA-LG10-2	LG10	hk353	61.108	3.12	9.4		qSLAI-LG06-1	LG6	lm114	139.264	3.03	9.1
	_	_	_	_	_	_		qDSLA-LG10-3	LG10	np2990	109.367	3.43	10.3		qSLAI-LG08-1	LG8	lm5950	97.107	4.07	12
	_	_	_	_	_	_		qDSLA-LG10-4	LG10	lm4034	109.558	3.09	9.3		qSLAI-LG08-2	LG8	lm215	104.373	3.25	9.7
	_	_	_	_	_	_		qDSLA-LG10-5	LG10	lm4030	110.099	3.09	9.3		qSLAI-LG08-3	LG8	np5097	134.495	4.38	12.9
	_	_	_	_	_	_		qDSLA-LG10-6	LG10	lm4027	116.22	3.25	9.7		qSLAI-LG08-4	LG8	np5102	136.892	3.12	9.4
	_	_	_	_	_	_		_	_	_	_	_	_		qSLAI-LG08-5	LG8	np5069	138.679	3.11	9.3
	_	_	_	_	_	_		_	_	_	_	_	_		qSLAI-LG12-1	LG12	lm4104	148.386	3.05	9.2
	_	_	_	_	_	_		_	_	_	_	_	_		qSLAI-LG12-2	LG12	np3149	148.599	3.1	9.3
	_	_	_	_	_	_		_	_	_	_	_	_		qSLAI-LG12-3	LG12	np3039	148.599	3.02	9.1
	_	_	_	_	_	_		_	_	_	_	_	_		qSLAI-LG14-1	LG14	np1958	3.214	3.21	9.6
	_	_	_	_	_	_		_	_	_	_	_	_		qSLAI-LG14-2	LG14	np1940	3.978	3.05	9.2
	_	_	_	_	_	_		_	_	_	_	_	_		qSLAI-LG14-3	LG14	np1927	3.978	4.52	13.3
	_	_	_	_	_	_		_	_	_	_	_	_		qSLAI-LG14-4	LG14	np1939	3.992	3.52	10.5
Leaf relative water content (LRW)	qCLRWC-LG04-1	LG4	np5669	14.734	3.55	10.6		qDLRWC-LG03-1	LG3	lm3175	3.221	3.03	9.1		qLRWCI-LG04-1	LG4	np5885	15.288	3.19	9.6
	qCLRWC-LG04-2	LG4	np5643	15.288	3.77	11.2		qDLRWC-LG04-1	LG4	np4633	15.184	3.48	10.4		qLRWCI-LG04-2	LG4	lm4069	23.426	3.42	10.2
	qCLRWC-LG04-3	LG4	np5885	15.288	3.71	11		qDLRWC-LG04-2	LG4	lm4069	23.426	5.15	15		qLRWCI-LG04-3	LG4	lm5821	36.697	3.19	9.6
	qCLRWC-LG04-4	LG4	np528	16.91	4.21	12.4		qDLRWC-LG04-3	LG4	lm5830	23.689	3.29	9.9		qLRWCI-LG10-1	LG10	lm3915	1.347	3.2	9.6
	qCLRWC-LG04-5	LG4	np151	32.828	3.05	9.2		qDLRWC-LG04-4	LG4	lm1479	36.411	3.3	9.9		qLRWCI-LG16-1	LG16	lm2861	76.83	3.18	9.5
	qCLRWC-LG04-6	LG4	hk587	35.77	3.37	10.1		qDLRWC-LG04-5	LG4	np5700	36.542	3.15	9.5		qLRWCI-LG19-1	LG19	lm4979	8.915	3.78	11.2
	qCLRWC-LG04-7	LG4	np162	36.234	3.09	9.3		qDLRWC-LG04-6	LG4	lm5821	36.697	4.42	13		_	_	_	_	_	_
	qCLRWC-LG04-8	LG4	np128	36.234	3.15	9.5		qDLRWC-LG04-7	LG4	lm5819	36.701	3.14	9.4		_	_	_	_	_	_
	qCLRWC-LG04-9	LG4	lm5824	37.616	4.33	12.8		qDLRWC-LG04-8	LG4	np155	37.031	3.12	9.4		_	_	_	_	_	_
	qCLRWC-LG04-10	LG4	np5681	58.222	3.07	9.2		qDLRWC-LG04-9	LG4	lm5824	37.616	3.33	10		_	_	_	_	_	_
	qCLRWC-LG04-11	LG4	np5677	64.618	3.06	9.2		qDLRWC-LG04-10	LG4	np5642	57.997	3.74	11.1		_	_	_	_	_	_
	qCLRWC-LG06-1	LG6	lm489	14.02	3.93	11.7		qDLRWC-LG04-11	LG4	np5681	58.222	3.11	9.4		_	_	_	_	_	_
	qCLRWC-LG06-2	LG6	lm3456	16.831	3.92	11.6		qDLRWC-LG06-1	LG6	hk48	38.617	3.45	10.3		_	_	_	_	_	_
	qCLRWC-LG06-3	LG6	np359	17.386	3.08	9.3		qDLRWC-LG06-2	LG6	np345	48.581	3.17	9.5		_	_	_	_	_	_
	qCLRWC-LG06-4	LG6	np357	18.109	3.06	9.2		qDLRWC-LG06-3	LG6	np342	48.581	3.04	9.1		_	_	_	_	_	_
	qCLRWC-LG06-5	LG6	lm483	19.281	3.4	10.2		qDLRWC-LG10-1	LG10	np2841	1.347	3.48	10.4		_	_	_	_	_	_
	qCLRWC-LG06-6	LG6	lm484	21.675	3.19	9.6		qDLRWC-LG10-2	LG10	lm6272	116.28	3.14	9.4		_	_	_	_	_	_
	qCLRWC-LG06-7	LG6	lm417	35.409	3.81	11.3		qDLRWC-LG14-1	LG14	lm2656	3.429	3.27	9.8		_	_	_	_	_	_
	qCLRWC-LG07-1	LG7	np4773	19.793	3.47	10.4		qDLRWC-LG16-1	LG16	lm2823	62.53	3.19	9.6		_	_	_	_	_	_
	qCLRWC-LG11-1	LG11	np5811	103.36	3.09	9.3		qDLRWC-LG16-2	LG16	lm2861	76.83	3.41	10.2		_	_	_	_	_	_
	qCLRWC-LG11-2	LG11	np1180	109.567	3.29	9.9		_	_	_	_	_	_		_	_	_	_	_	_
	qCLRWC-LG12-1	LG12	hk370	103.73	3.26	9.8		_	_	_	_	_	_		_	_	_	_	_	_
	qCLRWC-LG16-1	LG16	lm2674	0	3.1	9.3		_	_	_	_	_	_		_	_	_	_	_	_
	qCLRWC-LG17-1	LG17	np4336	120.469	3.14	9.4		_	_	_	_	_	_		_	_	_	_	_	_
	qCLRWC-LG18-1	LG18	np1370	8.629	3.02	9.1		_	_	_	_	_	_		_	_	_	_	_	_
