# Supplementary material for: QTL mapping of drought-related traits in the hybrids of Populus deltoides ‘Danhong’×Populus simonii ‘Tongliao1’
Source: BMC Plant Biol. 2022 May 11;22:238. doi: 10.1186/s12870-022-03613-w (PMC9092850; doi:10.1186/s12870-022-03613-w)
Supplement: Supplementary file 2 — Additional file 2: Table S2. Functional annotation of candidate genes for QTLs in drought environment. [file 12870_2022_3613_MOESM2_ESM.xlsx]

## Sheet: Sheet1
QTL	LOD	Genetic distance	Chr	Candidate gene	IF	Homologous gene	Phytozome annotation
qDHR-LG02-1	3.01	56.537	Chr03	Potri.003G013400	-	AT5G48740	_
	3.01	56.537	Chr03	Potri.003G013500	-	_	_
	3.01	56.537	Chr03	Potri.003G013600	-	AT5G49290	_
qDHR-LG02-2	3.59	62.317	Chr11	Potri.011G077300	-	AT3G23730	xyloglucan:xyloglucosyl transferase
qDHR-LG08-1	3.01	124.157	Chr16	Potri.016G077100	ubiquitin	AT3G52570	PF00240:Ubiquitin family|PF12697:Alpha/beta hydrolase family|PF01020:Ribosomal L40e family
	3.01	124.157	Chr16	Potri.016G077200	ubiquitin	AT3G52570	PF00240:Ubiquitin family|PF01020:Ribosomal L40e family
	3.01	124.157	Chr16	Potri.016G077300	-	_	_
	3.01	124.157	Chr16	Potri.016G077400	-	_	beta-fructofuranosidase, insoluble isoenzyme cwinv2-related
	3.01	124.157	Chr16	Potri.016G077500	-	AT3G52600	similar to soluble acid invertase
qDHR-LG08-2	3.11	124.536	Chr16	Potri.016G077100	ubiquitin	AT3G52570	PF00240:Ubiquitin family|PF12697:Alpha/beta hydrolase family|PF01020:Ribosomal L40e family
	3.11	124.536	Chr16	Potri.016G077200	ubiquitin	AT3G52570	PF00240:Ubiquitin family|PF01020:Ribosomal L40e family
	3.11	124.536	Chr16	Potri.016G077300	-	_	_
	3.11	124.536	Chr16	Potri.016G077400	-	_	beta-fructofuranosidase, insoluble isoenzyme cwinv2-related
	3.11	124.536	Chr16	Potri.016G077500	-	AT3G52600	similar to soluble acid invertase
qDHR-LG19-1	3.21	107.005	Chr16	Potri.016G055000	-	AT2G41840	similar to 40S ribosomal protein S2
	3.21	107.005	Chr16	Potri.016G055100	-	AT2G41830	similar to cyclin-related; similar to C-terminal domain
	3.21	107.005	Chr16	Potri.016G055200	-	_	at0zi1 protein
	3.21	107.005	Chr16	Potri.016G055300	-	AT2G34690	glycolipid transfer protein-related
	3.21	107.005	Chr16	Potri.016G055400	Pkinase_Tyr	AT2G41820	similar to leucine-rich repeat transmembrane protein kinase
qDHR-LG19-2	3.18	107.021	Chr16	Potri.016G055000	-	AT2G41840	similar to 40S ribosomal protein S2
	3.18	107.021	Chr16	Potri.016G055100	-	AT2G41830	similar to cyclin-related; similar to C-terminal domain
	3.18	107.021	Chr16	Potri.016G055200	-	AT1G01170	at0zi1 protein
	3.18	107.021	Chr16	Potri.016G055300	-	AT2G34690	glycolipid transfer protein-related
	3.18	107.021	Chr16	Potri.016G055400	Pkinase_Tyr	AT2G41820	similar to leucine-rich repeat transmembrane protein kinase
qDDR-LG01-1	3.21	20.988	scaffold_95	Potri.T084900	Pkinase	AT5G60900	Protein kinase domain
	3.21	20.988	scaffold_95	Potri.T085000	Pkinase	AT5G60900	Protein kinase domain
	3.21	20.988	scaffold_95	Potri.T085100	Pkinase	AT5G60900	Protein kinase domain
qDDR-LG01-2	4.42	21.169	Chr05	Potri.005G148500	WD40	AT3G49660	WD-40 repeat family protein
	4.42	21.169	Chr05	Potri.005G148600	-	_	_
	4.42	21.169	Chr05	Potri.005G148700	-	AT2G22720	protein spt2 homolog
qDDR-LG02-1	3.23	22.031	Chr03	Potri.003G027400	-	AT1G15780	PAX-interacting protein 1
	3.23	22.031	Chr03	Potri.003G027500	-	AT1G15780	_
qDDR-LG02-2	4.63	54.372	Chr03	Potri.003G025200	-	AT1G15780	KIX domain
	4.63	54.372	Chr03	Potri.003G025300	-	_	_
	4.63	54.372	Chr03	Potri.003G025400	-	_	_
	4.63	54.372	Chr03	Potri.003G025500	-	AT1G15780	F7H2.13 protein-related
qDDR-LG07-1	3.07	7.55	Chr14	Potri.014G184000	-	AT3G46940	dUTP diphosphatase
	3.07	7.55	Chr14	Potri.014G184100	Glyco_hydro_17	AT2G16230	glucan endo-1,3-beta-glucosidase 7-related
qDDR-LG07-2	3.1	68.026	Chr08	Potri.008G209500	-	AT4G23010	UDP-galactose/UDP-glucose transporter 2
	3.1	68.026	Chr08	Potri.008G209600	-	AT4G15770	similar to 60S ribosome subunit biogenesis protein
	3.1	68.026	Chr08	Potri.008G209700	-	AT3G62760	Glutathione transferase
	3.1	68.026	Chr08	Potri.008G209800	C2	AT3G16510	similar to shock protein SRC2
	3.1	68.026	Chr08	Potri.008G209900	PWWP	AT5G27650	DNA (cytosine-5)-methyltransferase 3A
qDDR-LG07-3	3.37	69.017	Chr14	Potri.014G102300	AAA	AT2G46620	AAA-type ATPase family protein
	3.37	69.017	Chr14	Potri.014G102400	-	AT3G61870	Protein of unknown function
	3.37	69.017	Chr14	Potri.014G102500	-	AT2G46630	extensive-related
	3.37	69.017	Chr14	Potri.014G102600	-	AT2G46640	_
qDDR-LG08-1	3.41	109.813	Chr19	Potri.019G094000	-	AT3G54420	chitinase-related
	3.41	109.813	Chr19	Potri.019G094100	-	AT3G54420	chitinase-related
	3.41	109.813	Chr19	Potri.019G094200	Pkinase_Tyr	AT4G29990	leucine-rich repeat protein kinase-related
qDDR-LG18-1	3.69	7.725	Chr04	Potri.004G028600	Pkinase_Tyr	AT4G27290	S-locus glycoprotein domain
	3.69	7.725	Chr04	Potri.004G028700	Pkinase_Tyr	AT4G27290	S-locus glycoprotein domain
	3.69	7.725	Chr04	Potri.004G028800	U-box	AT4G21350	similar to U-box domain-containing protein
qDDR-LG18-2	3.24	21.13	Chr05	Potri.005G115400	-	AT1G19940	endo-1,4-beta-glucanase
	3.24	21.13	Chr05	Potri.005G115500	-	AT2G17990	_
	3.24	21.13	Chr05	Potri.005G115600	-	AT1G07660	histone H4
	3.24	21.13	Chr05	Potri.005G115700	Ribosomal_L2_C	AT4G36130	similar to ribosomal protein L2
	3.24	21.13	Chr05	Potri.005G115800	Aminotran_1_2	AT2G13810	aminotransferase class 1 and 2 family protein
	3.24	21.13	Chr05	Potri.005G115900	-	AT1G19860	zinc finger ccch domain-containing protein 45-related
	3.24	21.13	Chr05	Potri.005G116000	-	_	gag-polypeptide of LTR copia-type
qDDR-LG18-3	3.2	153.253	Chr04	Potri.004G193100	Pkinase	AT1G21270	F16F4.7 protein-related
	3.2	153.253	Chr04	Potri.004G193200	Agenet	AT1G06340	Agenet domain
	3.2	153.253	Chr04	Potri.004G193300	Pkinase	AT5G20930	tousled-like kinase
	3.2	153.253	Chr04	Potri.004G193400	-	AT5G04950	nicotianamine synthase
	3.2	153.253	Chr04	Potri.004G193500	zf-CCHC	AT3G43590	zinc knuckle (CCHC-type) family protein
	3.2	153.253	Chr04	Potri.004G193600	-	AT3G13020	hat transposon superfamily protein
qDLS-LG05-1	3.27	89.437	Chr03	Potri.003G120800	Pkinase	AT1G12580	protein kinase family protein
	3.27	89.437	Chr03	Potri.003G120900	-	AT4G11790	nuclear pore complex protein nup50
	3.27	89.437	Chr03	Potri.003G121000	-	AT4G23010	solute carrier family 35
	3.27	89.437	Chr03	Potri.003G121100	-	AT4G23020	_
qDLS-LG08-2	3.47	95.499	Chr17	Potri.017G015300	NB-ARC	AT3G14470	leucine-rich repeat-containing protein
	3.47	95.499	Chr17	Potri.017G015400	-	AT3G14470	leucine-rich repeat-containing protein
	3.47	95.499	Chr17	Potri.017G015500	-	AT3G14470	leucine-rich repeat-containing protein
qDLS-LG12-1	3.27	3.285	Chr13	Potri.013G133600	-	_	_
	3.27	3.285	Chr13	Potri.013G133700	-	AT1G03670	26S proteasome regulatory complex
	3.27	3.285	Chr13	Potri.013G133800	-	AT1G03670	myosin phosphatase
	3.27	3.285	Chr13	Potri.013G133900	-	AT1G03670	ankyrin repeats
	3.27	3.285	Chr13	Potri.013G134000	Acetyltransf_1	AT1G03650	GCN5-related N-acetyltransferase family protein
	3.27	3.285	Chr13	Potri.013G134100	-	AT1G03650	acyl-coa n-acyltransferases-like protein
	3.27	3.285	Chr13	Potri.013G134200	Tetraspannin	AT2G20740	_
qDLS-LG12-2	3.84	5.817	Chr13	Potri.013G133600	-	_	_
	3.84	5.817	Chr13	Potri.013G133700	-	AT1G03670	26S proteasome regulatory complex, subunit PSMD10
	3.84	5.817	Chr13	Potri.013G133800	-	AT1G03670	myosin phosphatase
	3.84	5.817	Chr13	Potri.013G133900	-	_	ankyrin repeats (3 copies) (Ank_2)
	3.84	5.817	Chr13	Potri.013G134000	Acetyltransf_1	AT1G03650	GCN5-related N-acetyltransferase family protein
	3.84	5.817	Chr13	Potri.013G134100	-	AT1G03650	acyl-coa n-acyltransferases-like protein
	3.84	5.817	Chr13	Potri.013G134200	Tetraspannin	AT2G20740	PF00335:Tetraspanin family
qDLS-LG17-1	3.08	2.571	Chr16	Potri.016G011400	Pkinase	AT1G53430	protein kinase domain
	3.08	2.571	Chr16	Potri.016G011500	-	AT2G07707	H(+)-transporting two-sector ATPase
	3.08	2.571	Chr16	Potri.016G011600	-	AT3G14840	ras suppressor protein
	3.08	2.571	Chr16	Potri.016G011700	-	_	_
	3.08	2.571	Chr16	Potri.016G011800	-	_	_
	3.08	2.571	Chr16	Potri.016G011900	-	_	_
qDLS-LG17-2	3.05	2.571	Chr16	Potri.016G011300	-	AT5G47540	calcium binding protein 39
	3.05	2.571	Chr16	Potri.016G011400	Pkinase	AT1G53430	protein kinase domain
qDLS-LG17-3	3.75	10.665	Chr16	Potri.016G027100	-	AT2G01570	della protein
	3.75	10.665	Chr16	Potri.016G027200	-	AT3G42170	bed finger-related
	3.75	10.665	Chr16	Potri.016G027300	GRAS	AT5G17490	della protein gai-related
	3.75	10.665	Chr16	Potri.016G027400	-	AT3G42170	hAT family C-terminal dimerisation region
	3.75	10.665	Chr16	Potri.016G027500	-	AT3G42170	hAT family C-terminal dimerisation region
	3.75	10.665	Chr16	Potri.016G027600	-	_	similar to ribosomal protein PsCL18 precursor
	3.75	10.665	Chr16	Potri.016G027700	-	AT3G42170	bed finger-related
	3.75	10.665	Chr16	Potri.016G027800	-	AT1G14920	della protein gai-related
	3.75	10.665	Chr16	Potri.016G027900	NAM	AT2G24430	No apical meristem protein
qDLS-LG17-5	3.4	117.681	scaffold_92	Potri.T081700	-	AT1G80940	F23A5.30 protein
	3.4	117.681	scaffold_92	Potri.T081800	-	AT2G37580	zinc finger family protein
	3.4	117.681	scaffold_92	Potri.T081900	-	AT1G16040	similar to phosphatidylinositol-glycan biosynthesis
	3.4	117.681	scaffold_92	Potri.T082000	-	_	_
qDLS-LG18-1	3.66	138.125	Chr03	Potri.003G171100	-	AT1G27330	_
	3.66	138.125	Chr03	Potri.003G171200	DnaJ	AT5G53150	dnaj homolog subfamily c member
	3.66	138.125	Chr03	Potri.003G171300	F-box	AT1G27340	F-box only protein 6
qDLS-LG19-1	3.68	32.843	Chr04	Potri.004G176400	-	AT5G47900	heparan-alpha-glucosaminide N-acetyltransferase
	3.68	32.843	Chr04	Potri.004G176500	-	AT2G20930	uncharacterized conserved protein
	3.68	32.843	Chr04	Potri.004G176600	-	AT1G20200	similar to 26S proteasome regulatory subunit S3
	3.68	32.843	Chr04	Potri.004G176700	-	_	reverse transcriptase-like
	3.68	32.843	Chr04	Potri.004G176800	-	AT4G38540	fad/nad-binding oxidoreductase family protein
	3.68	32.843	Chr04	Potri.004G176900	FAD_binding_3	AT5G05320	fad/nad-binding oxidoreductase family protein
	3.68	32.843	Chr04	Potri.004G177000	RRM_1	AT2G16940	RNA-binding protein 39
qDSLA-LG02-1	3.37	41.516	Chr03	Potri.003G013700	LRRNT_2	AT2G25470	leucine rich repeat N-terminal domain
	3.37	41.516	Chr03	Potri.003G013800	-	AT1G15780	_
	3.37	41.516	Chr03	Potri.003G013900	-	AT1G15780	_
qDSLA-LG02-2	3.32	41.516	Chr03	Potri.003G028900	-	_	_
	3.32	41.516	Chr03	Potri.003G029000	-	_	kix domain
qDSLA-LG03-1	3.07	53.002	Chr13	Potri.013G064500	-	AT3G03760	lob domain-containing protein 14-related
qDSLA-LG10-1	3.4	56.622	Chr12	Potri.012G057400	-	AT1G18490	cysteamine dioxygenase / persulfurase
	3.4	56.622	Chr12	Potri.012G057500	-	AT1G74030	similar to enolase
	3.4	56.622	Chr12	Potri.012G057600	SNF2_N	AT3G12810	protein photoperiod-independent early flowering 1
	3.4	56.622	Chr12	Potri.012G057700	-	AT5G23040	protein of unknown function
	3.4	56.622	Chr12	Potri.012G057800	-	_	_
	3.4	56.622	Chr12	Potri.012G057900	-	_	_
qDSLA-LG10-2	3.12	61.108	Chr12	Potri.012G067400	-	AT5G07800	flavin-containing monooxygenase fmo gs-ox-like 8-related
	3.12	61.108	Chr12	Potri.012G067500	FMO-like	AT5G07800	flavin-containing monooxygenase fmo gs-ox-like 8-related
qDSLA-LG10-3	3.43	109.367	Chr12	Potri.012G124600	-	AT2G35100	exostosin heparan sulfate glycosyltransferase-related
	3.43	109.367	Chr12	Potri.012G124700	-	AT4G32190	_
	3.43	109.367	Chr12	Potri.012G124800	-	_	_
	3.43	109.367	Chr12	Potri.012G124900	-	AT4G32650	potassium channel kat3
	3.43	109.367	Chr12	Potri.012G125000	-	AT5G25570	_
	3.43	109.367	Chr12	Potri.012G125100	-	_	_
	3.43	109.367	Chr12	Potri.012G125200	-	_	_
	3.43	109.367	Chr12	Potri.012G125300	-	AT2G14120	dynamin-related protein 3a-related
	3.43	109.367	Chr12	Potri.012G125400	-	AT4G09950	_
qDSLA-LG10-4	3.09	109.558	Chr12	Potri.012G123500	NB-ARC	AT3G14470	proteasome subunit A N-terminal signature
	3.09	109.558	Chr12	Potri.012G123600	-	AT2G35130	PPR repeat family
	3.09	109.558	Chr12	Potri.012G123700	-	AT2G35120	similar to glycine cleavage system H protein
	3.09	109.558	Chr12	Potri.012G123800	-	AT2G29500	17.6 KDA class I heat shock protein 1-related
	3.09	109.558	Chr12	Potri.012G123900	-	AT3G54950	Ca2+-independent phospholipase A2
qDSLA-LG10-5	3.09	110.099	Chr12	Potri.012G123500	NB-ARC	AT3G14470	Proteasome subunit A N-terminal signature
	3.09	110.099	Chr12	Potri.012G123600	-	AT2G35130	PPR repeat family
	3.09	110.099	Chr12	Potri.012G123700	-	AT2G35120	similar to glycine cleavage system H protein
	3.09	110.099	Chr12	Potri.012G123800	-	AT2G29500	17.6 KDA class I heat shock protein 1-related
	3.09	110.099	Chr12	Potri.012G123900	-	AT2G29500	Ca2+-independent phospholipase A2
qDSLA-LG10-6	3.25	116.22	Chr12	Potri.012G123000	NB-ARC	AT3G14470	proetin lap1
	3.25	116.22	Chr12	Potri.012G123100	Proteasome	AT1G16470	20S proteasome subunit alpha 2
	3.25	116.22	Chr12	Potri.012G123200	NB-ARC	AT3G14470	protein lap1
	3.25	116.22	Chr12	Potri.012G123300	-	_	_
	3.25	116.22	Chr12	Potri.012G123400	NB-ARC	AT3G14470	leucine-rich repeat-containing protein
	3.25	116.22	Chr12	Potri.012G123500	NB-ARC	AT3G14470	proteasome subunit
qDLRWC-LG04-1	3.48	15.184	Chr17	Potri.017G125800	Myb_DNA-binding	AT1G66370	transcription factor myb113-related
qDLRWC-LG04-3	3.29	23.689	Chr18	Potri.018G142400	PHD	AT4G29940	polycomb protein pcl
	3.29	23.689	Chr18	Potri.018G142500	-	AT4G30010	_
	3.29	23.689	Chr18	Potri.018G142600	-	_	_
	3.29	23.689	Chr18	Potri.018G142700	ADH_zinc_N	AT1G22430	similar to alpha-hydroxynitrile lyase
	3.29	23.689	Chr18	Potri.018G142800	-	AT5G57200	similar to putative clathrin assembly protein
	3.29	23.689	Chr18	Potri.018G142900	-	AT2G19180	expressed protein
	3.29	23.689	Chr18	Potri.018G143000	-	AT4G29960	_
qDLRWC-LG04-4	3.3	36.411	Chr03	Potri.003G028300	-	_	_
	3.3	36.411	Chr03	Potri.003G028400	-	AT2G26590	_
	3.3	36.411	Chr03	Potri.003G028500	-	AT2G26590	adhesion regulating molecule 1
	3.3	36.411	Chr03	Potri.003G028600	-	AT4G34138	glucosyl/glucuronosyl transferases
	3.3	36.411	Chr03	Potri.003G028700	-	AT1G07390	leucine rich repeat
qDLRWC-LG04-5	3.15	36.542	scaffold_32	Potri.T030900	-	_	_
qDLRWC-LG04-7	3.14	36.701	Chr18	Potri.018G124100	Voltage_CLC	AT5G33280	similar to chloride channel-like protein
	3.14	36.701	Chr18	Potri.018G124200	-	AT3G10572	_
	3.14	36.701	Chr18	Potri.018G124300	-	AT2G26590	cell membrane glycoprotein
	3.14	36.701	Chr18	Potri.018G124400	LRRNT_2	AT5G49290	leucine rich repeat
	3.14	36.701	Chr18	Potri.018G124500	B3	AT3G18990	B3 dna binding domain
	3.14	36.701	Chr18	Potri.018G124600	Pkinase_Tyr	AT2G11520	protein kinase family protein
qDLRWC-LG04-8	3.12	37.031	Chr01	Potri.001G064400	-	AT1G65380	leucine rich repeat
	3.12	37.031	Chr01	Potri.001G064500	-	AT1G74170	non-specific serine/threonine protein kinase
	3.12	37.031	Chr01	Potri.001G064600	-	AT3G53240	leucine rich repeat
	3.12	37.031	Chr01	Potri.001G064700	E1-E2_ATPase	AT4G30110	cadmium-exporting ATPase
qDLRWC-LG04-10	3.74	57.997	scaffold_29	Potri.T022200	Pkinase_Tyr	AT4G27290	serine/threonine protein kinase
	3.74	57.997	scaffold_29	Potri.T022300	Pkinase_Tyr	AT4G27290	protein tyrosine kinase
qDLRWC-LG06-1	3.45	38.617	Chr01	Potri.001G252600	-	AT5G58620	zinc finger ccch domain-containing protein 66
	3.45	38.617	Chr01	Potri.001G252700	-	AT3G21000	_
	3.45	38.617	Chr01	Potri.001G252800	-	_	_
	3.45	38.617	Chr01	Potri.001G252900	-	AT5G05580	similar to omega-3 desaturase
qDLRWC-LG06-2	3.17	48.581	Chr01	Potri.001G245700	Metallophos	AT2G29400	similar to Serine
	3.17	48.581	Chr01	Potri.001G245800	-	AT2G29410	metal tolerance protein
	3.17	48.581	Chr01	Potri.001G245900	UDPGT	AT3G46660	UDP-glucosyl transferase family protein
	3.17	48.581	Chr01	Potri.001G246000	-	AT5G59030	solute carrier family 31
qDLRWC-LG06-3	3.04	48.581	Chr01	Potri.001G245700	Metallophos	AT2G29400	similar to Serine
	3.04	48.581	Chr01	Potri.001G245800	-	AT2G29410	metal tolerance protein
	3.04	48.581	Chr01	Potri.001G245900	UDPGT	AT3G46660	UDP-glucosyl transferase family protein
	3.04	48.581	Chr01	Potri.001G246000	-	AT5G59030	solute carrier family 31
qDLRWC-LG10-2	3.14	116.28	scaffold_85	Potri.T077600	TIR	AT5G17680	leucine-rich repeat-containing protein
qDLRWC-LG14-1	3.27	3.429	Chr06	Potri.006G273200	NB-ARC	AT4G27190	similar to putative disease resistance gene analog NBS-LRR
	3.27	3.429	Chr06	Potri.006G273300	-	AT4G31480	similar to putative coatmer beta subunit
	3.27	3.429	Chr06	Potri.006G273400	-	AT5G10690	CBS domain
	3.27	3.429	Chr06	Potri.006G273500	-	AT5G57510	cotton fibre expressed protein
	3.27	3.429	Chr06	Potri.006G273600	-	_	_
	3.27	3.429	Chr06	Potri.006G273700	-	_	_
	3.27	3.429	Chr06	Potri.006G273800	-	_	_
	3.27	3.429	Chr06	Potri.006G273900	NB-ARC	AT3G14470	leucine-rich repeat-containing protein
	3.27	3.429	Chr06	Potri.006G274000	-	AT3G14470	leucine-rich repeat-containing protein
	3.27	3.429	Chr06	Potri.006G274100	-	AT2G24490	replication protein a-related
	3.27	3.429	Chr06	Potri.006G274200	-	_	_
qDLRWC-LG16-1	3.19	62.53	Chr07	Potri.007G111100	Pkinase_Tyr	AT5G60900	S-locus glycoprotein domain
	3.19	62.53	Chr07	Potri.007G111200	Pkinase	AT5G60900	Protein kinase domain
	3.19	62.53	Chr07	Potri.007G111300	TK	AT3G07800	Thymidine kinase
	3.19	62.53	Chr07	Potri.007G111400	Na_H_Exchanger	AT1G05580	similar to cation/hydrogen exchanger
	3.19	62.53	Chr07	Potri.007G111500	-	AT1G73260	trypsin and protease inhibitor
	3.19	62.53	Chr07	Potri.007G111600	-	AT1G73260	trypsin and protease inhibitor
	3.19	62.53	Chr07	Potri.007G111700	-	AT1G73260	similar to truncated kunitz trypsin inhibitor
	3.19	62.53	Chr07	Potri.007G111800	-	AT1G73260	trypsin and protease inhibitor
